# Supplementary material for: Next Generation Sequence Analysis and Computational Genomics Using Graphical Pipeline Workflows
Source: Genes (Basel). 2012 Aug 30;3(3):545–75. doi: 10.3390/genes3030545 (PMC3490498; doi:10.3390/genes3030545)
Supplement: Supplementary File 1 — ZIP-Document (ZIP, 7447 KB) [file genes-03-00545-s001.zip]

Archive with 5 entries (4 files):
- Supplementary/
- Supplementary/SuppMat_S1.docx
- Supplementary/SuppMat_S2.docx
- Supplementary/TableS1.doc
- Supplementary/TableS2.doc
